# Supplementary material for: Developing an interpersonal communication skill scale targeting female nursing students
Source: BMC Res Notes. 2020 Jan 28;13:43. doi: 10.1186/s13104-020-4896-6 (PMC6988265; doi:10.1186/s13104-020-4896-6)
Supplement: Supplementary file 2 — Additional file 2. [file 13104_2020_4896_MOESM2_ESM.xlsx]

## Sheet: raw date
No	School year	age	sex	Working experience	q1.01	q1.02	q1.03	q1.04	q1.05	q1.06	q1.07	q1.08	q1.09	q1.10	q1.11	q1.12	q1.13	q1.14	q1.15	q1.16	q1.17	q1.18	q1.19	q1.20	q1.21	q1.22	q1.23	q1.24	q1.25	q1.26	q1.27	q1.28	q2.01	q2.02	q2.03	q2.04	q2.05	q2.06	q2.07	q2.08	q2.09	q2.10	q2.11	q2.12	q2.13	q2.14	q2.15	q2.16	q2.17
1	2	20	2	0	4	4	4	4	4	5	5	4	3	6	4	3	3	3	3	3	3	3	3	3	4	4	3	4	4	4	5	2	2	1	2	2	3	2	3	1	2	2	2	1	2	3	3	3	3
2	2	20	2	0	3	3	2	3	5	3	3	2	4	3	4	4	4	4	4	3	2	2	2	2	3	2	2	2	2	2	2	1	3	5	3	4	5	5	3	2	4	4	5	5	4	3	4	5	5
3	2	19	2	0	3	4	3	4	3	2	4	2	3	4	2	4	3	4	4	3	3	4	3	3	5	3	2	2	2	2	4	3	2	2	4	1	4	4	4	2	2	3	3	3	3	4	4	4	4
4	2	20	2	0	4	3	4	4	5	4	4	4	5	5	4	4	3	4	4	4	4	4	4	4	3	3	4	3	3	4	4	4	4	4	4	3	3	4	5	3	2	3	4	4	3	3	3	4	4
5	2	20	2	0	4	5	5	4	2	5	5	5	3	5	5	2	3	2	2	2	1	2	4	4	2	2	3	2	2	2	4	4	2	2	4	2	4	5	2	4	2	4	4	4	5	3	2	5	5
6	2	20	2	0	3	3	3	3	3	3	3	3	3	4	3	3	3	3	3	3	3	3	3	3	3	3	3	3	3	3	3	3	2	1	4	4	4	4	2	4	4	4	2	2	4	2	4	4	2
7	2	20	2	0	2	3	3	4	1	1	2	3	1	4	2	2	2	2	1	1	2	2	3	4	2	2	1	3	3	4	2	2	4	1	3	1	2	1	1	2	2	3	4	2	3	3	2	2	3
8	2	20	2	0	3	4	4	3	4	3	4	3	3	4	3	3	3	3	2	2	3	4	3	3	3	3	3	2	3	3	3	2	3	2	3	4	3	3	3	3	3	4	4	3	3	2	3	3	3
9	2	20	2	0	4	4	4	4	4	4	4	4	4	4	4	4	5	4	4	4	4	4	5	4	4	4	4	4	4	3	4	4	3	3	3	3	3	3	3	3	3	3	3	4	3	3	2	2	3
10	2	22	2	0	3	4	4	4	5	2	5	3	2	4	2	2	2	2	3	3	4	4	4	4	3	3	3	1	1	2	3	3	2	2	4	2	4	5	2	3	3	3	4	3	4	1	3	5	4
11	2	19	2	0	4	4	4	4	4	4	4	4	4	4	4	4	4	4	4	4	4	4	4	4	4	4	4	4	4	4	4	4	3	3	3	4	3	3	3	3	3	3	3	3	3	2	3	3	3
12	2	20	2	0	5	5	5	5	5	5	5	5	5	5	5	5	5	5	5	5	5	3	4	3	3	4	3	3	3	4	3	3	3	4	4	3	4	4	3	3	2	3	3	3	3	2	4	2	2
13	2	21	2	0	4	4	4	4	4	4	4	3	4	4	4	4	4	4	4	4	4	4	4	4	4	4	4	4	4	4	4	4	4	2	4	2	4	4	4	1	1	3	4	4	4	4	3	2	4
14	2	20	2	0	3	4	4	4	5	3	5	3	2	4	2	3	2	2	2	2	2	2	3	2	3	4	4	2	3.07	4	4	2	2	2	4	1	3	4	2	2	2	1	2	2	2	1	3	4	2
15	2	19	2	0	4	3	3	4	3	2	4	3	3	4	2	2	2	2	2	2	3	4	3	3	2	2	2	2	2	3	2	2	2	4	3	1	4	4	1	2	2	3	3	2	4	2	3	4	3
16	2	19	2	0	2	3	3	3	4	2	4	3	4	5	5	4	4	4	5	4	4	3	5	4	4	4	4	4	4	2	4	4	4	1	4	2	3	4	4	3	3	2	3	2	2	4	3	3	4
17	2	19	2	0	3	4	4	4	4	3	5	3	3	4	3	3	3	3	4	3	3	3	3	3	3	4	4	4	4	3	4	4	2	2	4	3	4	4	2	2	2	2	4	2	4	4	4	4	4
18	2	20	2	0	5	3	5	4	4	4	4	4	4	4	4	4	3	3	2	2	4	4	3	3	3	2	1	1	1	4	2	1	1	1	4	4	4	3	3	2	1	3	4	1	2	3	3	4	3
19	2	20	2	0	4	4	4	4	4	4	4	3	4	4	3	4	4	4	4	3	4	3	3	3	3	3	3	3	3	3	4	3	3	3	3	3	4	3	3	3	3	3	3	2	3	3	4	4	3
20	2	20	2	0	5	5	5	5	5	5	5	5	5	5	5	5	5	5	5	5	5	5	5	5	4	5	5	5	4	4	4	4	3	4	2	5	3	4	2	2	1	1	3	2	3	4	3	3	2
21	2	20	2	0	4	5	4	5	4	4	5	4	4	4	4	4	4	4	4	5	5	4	3	3	3	4	3	3	4	2	4	3	2	1	4	2	4	4	5	2	1	4	4	4	4	3	3	4	5
22	2	21	2	0	3	4	4	4	4	2	4	3	4	4	2	2	2	2	2	2	2	2	2	2	2	3	2	2	2	3	3	3	3	2	4	2	3	4	2	3	2	4	4	3	4	4	3	4	4
23	2	21	2	0	4	4	4	5	5	3	6	3	3	4	3	3	3	3	3	3	4	3	3	3	3	3	3	3	3	3	3	3	2	1	4	3	3	4	2	1	1	2	3	2	4	2	4	4	5
24	2	21	2	0	4	4	4	4	3	3	4	3	4	4	3	3	3	3	2	3	3	3	4	2	3	4	3	3	3.07	3	3	3	2	2	3	3	2	3	3	2	2	2	3	3	2	3	2	2	4
25	2	21	2	0	5	4	3	4	4	3	6	3.62	5	5	4	4	4	4	4	4	4	4	3	4	5	5	6	5	5	3	4	4	1	1	5	4	1	2	3	1	1	3	4	3	3	3	2	4	3
26	2	20	2	0	3	4	3	2	4	2	4	2	2	4	2	2	2	2	1	1	1	1	2	1	1	1	1	1	1	1	1	1	2	4	2	2	2	3	3	2	3	4	2	2	2	2	2	3	2
27	2	20	2	0	3	4	4	4	4	3	4	3	3	4	4	3	3	2	2	2	2	2	2	2	2	2	2	2	2	2	2	2	3	3	3	2	4	5	3	2	2	2	3	3	4	2	4	4	3
28	2	22	2	0	4	4	4	3	4	3	5	3	3	4	3	3	3	3	3	2	3	2	2	2	2	3	2	2	2	2	3	2	4	2	3	3	4	4	3	2	2	3	3	3	4	2	3	4	4
29	2	19	2	0	5	5	5	4	5	4	5	3	4	6	5	4	3	4	4	4	3	3	4	4	3	4	4	3	3	3	4	3	2	1	4	4	3	2	3	2	2	2	3	2	1	3	3	3	4
30	2	22	2	0	5	5	4	4	5	3	5	3	3	4	4	5	5	5	4	4	4	4	4	5	4	5	4	5	4	3	3	3	2	1	4	5	4	4	5	5	5	5	4	1	4	2	5	5	3
31	2	19	2	0	4	4	4	4	5	4	5	5	4	5	3	3	4	3	3	3	3	3	4	3	4	3	3	3	4	3	3	3	2	2	4	3	3	3	3	2	2	3	3	2	3	4	2	4	3
32	2	20	2	0	4	4	4	4	4	4	4	4	3	5	4	3	3	3	3	3	4	4	4	4	2	4	3	2	2	4	4	3	2	1	4	3	4	3	3	2	2	3	4	2	3	4	2	2	5
33	2	19	2	0	3	4	4	3	4	3	5	3	4	3	3	3	2	2	3	2	4	4	4	4	4	4	4	3	3	3	4	3	3	2	4	2	4	4	4	2	1	2	4	3	3	2	4	3	4
34	2	20	2	0	3	5	5	5	5	4	2	2	3	4	3	2	2	2	1	2	3	3	3	3	2	2	2	2	2	2	2	2	2	2	4	5	4	4	5	1	1	5	2	3	2	5	3	1	2
35	2	20	2	0	4	4	3	4	4	4	4	4	4	4	3	4	4	4	4	4	4	4	4	4	4	3	3	3	4	3	4	3	3	3	3	3	3	3	3	3	3	3	3	3	3	3	3	3	3
36	2	19	2	0	2	4	3	3	2	3	3	5	5	3	4	2	4	3	5	4	3	2	4	4	3	3	2	3	3	4	4	2	1	2	4	4	2	1	2	2	1	4	3	4	1	4	3	4	4
37	2	20	2	0	3	4	4	4	4	3	5	4	4	4	4	3	4	3	4	4	4	4	4	3	3	4	4	3	3.07	4	4	3	4	1	3	1	2	3	5	1	2	2	4	2	3	2	3	3	3
38	2	19	2	0	3	5	4	4	5	3	4	3	3	5	3	4	3	3	4	3	3	4	4	4	3	5	6	4	3	4	5	4	3	2	5	2	4	4	5	2	2	2	4	3	1	2	2	1	4
39	2	19	2	0	4	5	4	4	4	3	4	3	3	5	4	3	3	4	5	2	4	4	4	4	4	4	4	4	3.07	3	4	3	2	3	4	2	3	3	4	2	1	3	3	5	3	3	2	3	2
40	2	20	2	0	5	5	5	5	5	3	6	5	5	5	3	4	4	4	4	3	5	5	5	3	4	4	4	4	3	2	3	3	3	1	4	4	3	4	5	2	1	4	2	5	2	3	2	4	1
41	2	20	2	0	4	4	4	4	4	4	4	4	4	4	4	4	4	4	4	4	4	4	4	4	4	4	4	4	4	3	4	3	3	4	4	4	4	4	4	4	3	4	3	4	3	4	4	4	4
42	2	20	2	0	5	4	5	5	6	6	5	4	5	6	4	4	4	4	4	4	4	4	5	5	3	4	4	4	4	4	4	4	2	2	5	4	4	4	4	2	2	4	5	3	3	4	2	3	5
43	2	20	2	0	5	5	5	5	5	5	4	4	4	5	5	5	5	5	4	4	4	4	4	4	4	4	4	5	4	4	4	3	2	3	5	1	4	5	4	1	2	3	2	4	4	2	3	2	4
44	2	20	2	0	4	4	5	4	5	4	4	3	3	4	3	3	4	3	3	3	3	3	4	3	3	4	3	3	3	3	3	3	3	2	4	4	3	3	4	3	3	3	4	2	2	4	3	3	4
45	2	20	2	0	4	4	4	3	3	3	4	3	4	4	3	3	3	3	3	3	3	3	3	3	2	2	2	3	3	3	3	3	2	1	4	1	3	3	2	2	2	3	4	3	3	3	2	4	3
46	2	19	2	0	3	6	6	6	6	3	6	6	6	6	3	3	3	3	3	3	4	3	3	4	3	4	3	3	3	6	3	3	3	1	5	2	1	1	4	1	1	1	5	2	1	3	1	1	3
47	2	19	2	0	5	5	5	5	5	3	5	3	3	5	3	3	5	3	4	4	4	4	4	4	3	4	3	3	4	4	4	3	2.7	2.33	3.69	2.98	3.17	3.39	3.32	2.34	2.21	2.93	3.45	3.05	2.94	2.89	2.76	3.31	3.52
48	2	20	2	0	4	5	5	4	4	4	4	4	4	5	3	3	3	4	3	3	3	3	3	3	3	4	4	3	3.07	3	4	3	2	5	2	5	5	5	1	1	1	4	4	4	5	5	2	3	5
49	2	19	2	0	3	4	3	4	4	4	4	4	3	4	3	4	3	3	4	3	3	3	4	3	3	3	3	3	3	3	4	3	3	4	3	3	4	4	3	2	2	3	3	3	3	3	4	3	3
50	2	24	2	0	4	4	4	4	4	4	5	4	4	5	4	4	4	4	4	4	4	4	5	4	4	4	4	3	3.07	3	4	4	3	3	3	2	3	3	3	3	2	2	3	4	3	2	3	3	3
51	2	19	2	0	4	4	4	4	5	4	5	3	5	5	4	2	3	3	3	2	3	3	3	1	3	4	4	3	3	4	4	4	1	1	4	1	3	4	2	1	1	1	5	5	2	2	1	4	5
52	2	20	2	0	4	4	5	4	5	4	4	4	4	4	4	3	4	4	4	4	3	4	4	4	4	4	4	4	4	4	4	3	2	1	4	4	4	4	4	3	3	4	4	2	3	3	4	4	4
53	2	20	2	0	4	4	5	4	3	4	4	4	3	4	4	3	3	3	4	3	3	3	3	3	4	3	3	4	3	4	4	4	2	2	2	2	2	2	3	2	2	4	3	4	3	2	2	3	3
54	2	19	2	0	3	4	4	4	4	3	4	4	3	4	3	2	2	2	2	3	3	2	3	3	3	3	3	2	2	2	4	2	2	1	4	1	3	1	4	1	3	1	2	1	3	2	2	5	3
55	2	20	2	0	3	5	4	4	4	3	5	4	3	4	3	3	3	2	2	2	2	3	2	2	3	3	3	3	3	3	4	3	2	2	4	4	4	4	3	2	2	2	4	4	3	3	3	4	3
56	2	20	2	0	5	4	6	5	6	4	4	3.62	3	5	3	4	4	4	2	3	3	4	3	3	3	4	3	3	3	3	3	3	2	1	5	2	3	3	5	1	1	5	4	1	5	3	1	3	4
57	2	20	2	0	3	3	3	3	3	3	3	3	3	3	3	3	3	3	3	3	3	3	2	3	2	3	2	2	3	3	3	3	3	3	4	3	2	3	3	3	3	4	2	3	3	3	3	3	3
58	2	19	2	0	4	4	4	4	4	4	4	4	4	4	4	4	4	4	4	4	4	4	4	4	4	4	4	4	4	4	4	4	3	2	3	3	3	3	3	3	3	3	3	3	3	3	3	3	3
59	2	19	2	0	6	6	6	6	6	6	6	6	5	6	6	6	5	5	6	5	6	6	6	6	5	5	5	5	4	4	5	4	2	3	3	4	3	3	3	2	3	4	4	3	3	3	3	3	4
60	2	20	2	0	4	3	3	3	3	4	3	3	4	3	3	4	3	3	4	3	3	3	3	3	3	3	3	4	3	3	3	4	2	4	3	2	3	4	4	1	1	1	3	3	2	3	2	3	3
61	2	20	2	0	3	3	4	4	5	4	5	3	3	5	3	3	3	2	2	2	3	2	3	3	3	3	3	3	3	3	3	3	3	4	4	3	4	4	2	2	2	2	4	3	2	3	3	3	4
62	2	20	2	0	5	6	6	5	5	4	5	5	4	5	3.57	5	4	4	5	5	4	5	5	5	4	5	4	4	4	4	5	4	3	3	4	3	4	5	2	3	3	3	4	3	3	4	3	4	4
63	2	19	2	0	4	4	4	4	4	3	4	3	4	4	3	3	3	3	3	3	3	3	3	3	3	3	3	3	3	3	4	3	2	1	3	1	1	3	1	1	1	1	3	1	1	1	1	1	1
64	2	20	2	0	4	5	5	5	4	4	5	3	4	5	3	2	3	3	2	2	3	3	3	3	2	5	4	3	3	3	4	3	3	2	3	5	3	4	3	5	2	5	4	4	3	1	3	3	4
65	2	19	2	0	3	4	3	4	4	3	4	3	3	4	4	3	3	3	3	3	4	3	3	4	3	4	3	3	3	3	3	3	3	4	3	4	3	3	2	3	2	3	2	3	2	4	3	4	4
66	2	20	2	0	4	4	3	4	3	3	4	2	4	4	3	2	2	2	3	3	4	4	4	4	2	4	4	4	4	3	2	2	4	1	5	5	4	3	5	1	1	4	5	4	2	2	2	4	4
67	2	19	2	0	4	4	4	3	4	3	4	2	3	4	3	2	2	2	2	2	2	2	1	2	2	3	3	3.01	3	3	3	2	2	1	3	1	2	3	4	2	2	2	2	4	3	3	1	3	3
68	2	21	2	0	4	4	4	4	4	3	4	4	3	5	3	4	4	3	4	3	3	4	4	4	3	4	3	3	3	3	4	2	2	5	3	5	3	2	3	3	3	4	4	4	4	3	4	4	4
69	2	20	2	0	3	3	4	5	4	4	6	4	4	6	4	3	3	3	2	2	2	2	3	3	3	3	1	1	2	1	2	1	4	1	4	3	4	4	4	2	2	3	5	4	2	3	4	4	5
70	2	20	2	0	2	3	3	3	4	4	4	2	4	4	4	3	3	3	4	3	4	4	4	4	4	4	4	4	4	4	3	4	1	1	1	3	1	3	1	1	1	3	3	1	1	3	3	3	3
71	2	20	2	0	5	5	5	4	4	4	4	3	4	5	4	3	3	3	3	3	4	4	4	4	3	4	3	3	4	3	4	3	4	3	4	2	4	4	4	3	3	4	4	3	3	3	4	4	4
72	2	20	2	0	6	6	6	5	6	4	6	4	4	6	5	6	5	5	5	5	4	5	5	5	4	5	3	4	4	5	6	4	4	5	5	1	5	5	4	4	4	4	5	5	5	4	1	5	5
73	2	20	2	0	2	4	3	3	4	3	4	3	4	4	3	2	2	3	3	3	3	2	2	2	2	2	2	2	2	3	3	3	4	2	3	3	2	3	4	3	3	3	4	4	2	3	3	2	4
74	2	20	2	0	3	3	4	3	5	5	5	3	3	5	5	4	4	4	4	4	3	3	3	3	3	3	3	3	4	4	4	4	1	1	4	3	2	2	5	3	3	2	4	5	3	3	4	5	5
75	2	20	2	0	5	5	5	5	6	5	5	4	3	5	4	3	3	4	3	3	3	3	2	3	3	3	4	3	2	4	3	3	2	5	4	1	3	4	2	2	2	2	5	4	2	2	2	2	5
76	2	20	2	0	4	5	5	5	5	4	5	4	4	5	3	3	3	3	3	3	3	3	3	3	3	3	3	3	3	3	3	4	2	4	4	4	4	4	4	4	2	4	4	2	4	2	4	4	4
77	2	20	2	0	5	3	5	5	5	3	4	4	3	4	3	4	4	4	3	3	4	4	4	3	4	3	2	2	3	3	4	4	3	1	4	4	4	3	5	2	2	1	1	1	4	2	3	2	2
78	2	20	2	0	3	4	5	5	6	4	6	3	5	4	3	3	3	3	2	3	3	3	4	3	3	4	4	3	3	4	3	4	4	2	4	3	2	2	3	2	3	2	3	4	2	3	3	4	3
79	2	20	2	0	4	5	4	3	5	5	4	3	3	6	6	4	4	4	4	3	3	1	2	2	3	2	3	4	4	3	2	4	1	3	4	4	4	5	5	3	4	4	4	3	5	5	3	5	5
80	2	19	2	0	2	3	4	3	2	3	3	3	4	3	3	3	3	3	2	2	1	2	1	1	1	1	2	2	3	3	1	2	2	1	1	2	4	4	5	3	3	4	2	5	4	1	3	4	4
81	2	20	2	0	4	4	5	4	2	2	5	3	4	5	2	2	3	3	3	3	4	4	3	3	3	3	3	3	3	3	3	3	3	4	1	3	4	4	5	2	1	2	2	3	2	2	2	4	1
82	2	20	2	0	4	4	4	4	4	3	4	4	3	4	3	2	3	2	3	3	3	3	3	3	2	4	3	2	3	3	3	3	2	2	3	2	3	3	4	3	2	3	3	2	3	3	2	3	3
83	2	19	2	0	3	4	4	4	4	4	4	4	4	4	3	4	4	3	4	4	4	4	3	3	4	4	4	4	3	4	3	3	5	4	4	4	3	4	1	2	2	3	4	4	3	2	4	3	3
84	2	20	2	0	3	3	3	3	4	4	4	3	3	4	2	2	2	2	2	2	2	3	3	3	3	3	2	3.01	3.07	2	3	2	3	2	5	3	4	4	2	3	2	4	3	3	4	2	4	4	2
85	2	20	2	0	4	4	4	5	4	2	6	5	3	4	3	1	2	1	1	1	2	2	3	3	1	3	2	1	1	2	3	2	2	1	3	1	2	3	1	1	1	1	3	2	2	1	1	1	3
86	2	20	2	0	5	4	3	4	5	3	5	5	5	4	4	3	3	3	5	4	4	4	5	5	3	5	4	4	3	3	4	2	3	2	4	4	4	4	4	3	1	2	3	2	3	2	4	3	3
87	2	20	2	0	4	4	4	4	4	4	4	4	4	4	4	4	4	3	3	3	3	3	4	3	2	4	4	2	2	2	3	2	4	1	3	4	2	2	4	1	1	3	4	1	2	5	3	1	1
88	2	20	2	0	4	6	6	6	5	4	5	5	6	6	4	3	5	4	4	3	4	4	5	3	3	4	5	3	4	4	3	3	5	2	4	4	4	3	2	1	1	2	4	5	2	1	4	4	1
89	2	20	2	0	3	4	4	4	4	4	4	4	4	4	4	3	3	3	3	3	4	4	3	4	3	4	3	3	4	4	3	3	2	2	4	3	4	5	3	2	3	3	4	3	4	2	4	4	4
90	2	20	2	0	5	5	4	3	5	4	6	3	4	5	3	2	3	3	1	1	3	1	4	3	3	4	4	2	2	3	3	2	2	1	5	1	5	4	5	1	1	1	5	1	3	3	2	1	5
91	2	20	2	0	2	3	3	3	4	4	5	2	3	5	5	4	4	4	3	3	5	4	3	4	3	4	2	3	3	4	4	3	2	3	3	2	2	3	3	3	2	3	3	3	3	3	3	3	4
92	2	19	2	0	3	4	4	4	4	3	5	3	3	4	3	3	3	3	3	4	3	3	2	3	3	4	4	3	3	3	4	3	3	3	4	4	3	3	2	3	4	4	4	4	2	4	2	4	4
93	2	21	2	0	4	4	5	3	3	3	5	3	4	5	4	3	4	3	3	3	2	3	2	2	3	4	3	3	3	3	3	3	1	1	4	5	1	3	2	3	3	2	4	1	2	4	4	4	4
94	2	20	2	0	4	5	6	4	3	4	6	2	2	5	4	2	2	2	2	2	2	2	2	2	2	2	2	2	2	2	2	2	4	2	4	2	2	2	4	2	2	2	4	4	2	4	2	2	4
95	2	20	2	0	3	4	3	3	4	3	4	4	3	3	3	3	3	3	3	2	3	4	4	4	3	3	4	3	3	3	2	3	2	1	5	3	3	2	3	1	1	2	2	2	2	3	4	4	3
96	2	20	2	0	5	5	5	5	6	6	5	5	6	6	5	4	4	4	4	4	5	4	4	4	3	5	4	4	4	4	4	3	4	2	5	4	4	4	5	4	4	4	4	3	3	3	3	4	4
97	2	20	2	0	4	5	5	5	4	4	4	4	4	4	5	4	4	4	3	3	3	3	3	3	3	4	4	3	3	3	3	3	5	2	5	5	5	5	5	3	2	5	4	3	5	2	3	5	5
98	2	20	2	0	5	4	4	5	3	3	4	3	3	5	3	2	3	2	3	2	3	3	3	3	2	2	2	2	2	3	2	2	2	2	2	4	3	2	2	4	2	2	2	2	2	2	2	2	4
99	2	20	2	0	3	3	4	4	4	3	4	3	4	4	3	3	3	4	4	3	3	4	3	3	3	3	3	3	3	3	4	3	3	3	3	3	3	3	5	3	3	3	3	3	3	3	3	3	3
100	2	20	2	0	4	4	4	4	4	4	4	4	4	4	4	4	4	4	4	4	4	4	4	4	3	3	3	3	3	3	3	3	3	3	2	5	4	3	5	3	4	4	4	4	5	4	3	3	5
101	2	20	2	0	2	6	6	4	6	4	5	5	3	5	3	3	5	5	5	4	3	3	3	4	4	3	4	5	6	4	3	5	2	3	4	1	3	3	2	2	1	3	4	5	4	2	2	5	4
102	2	20	2	0	5	5	5	5	5	5	5	4	5	5	3	3	3	3	3	4	3	4	4	3	3	3	3	3	3	2	2	2	3	1	4	4	3	2	5	1	4	4	3	5	1	2	3	4	4
103	2	20	2	0	5	5	5	5	5	5	5	5	3	5	3	3	4	3	3	3	3	3	3	3	4	4	4	3	3	3	3	3	3	4	5	5	2	5	5	3	1	3	5	5	4	3	3	5	5
104	2	20	2	0	5	5	5	5	5	5	5	5	4	6	5	5	5	5	5	5	5	5	4	4	4	3	3	3	3	3	3	3	2	4	3	3	3	4	3	3	3	3	3	3	3	3	3	3	2
105	2	21	2	0	3	4	4	4	5	4	5	4	3	4	4	3	3	3	3	3	3	3	3	3	3	3	3	3	3	3	3	3	4	1	2	3	3	3	5	3	2	3	2	3	3	2	3	3	3
106	2	20	2	0	4	5	4	3	5	3	3	3	3	4	3	2	4	2	2	3	4	3	3	3	3	4	3	3	3	4	3	3	4	4	5	3	2	5	3	5	5	5	4	3	5	2	3	5	5
107	2	21	2	0	4	5	5	4	5	4	5	5	4	5	5	4	4	4	4	4	3	3	3	4	3	4	3	3	3	4	4	4	4	2	3	3	4	3	4	1	2	4	4	3	1	3	3	2	4
108	2	19	2	0	5	6	5	6	5	4	5	4	4	5	4	3	4	4	3	4	5	5	4	4	4	4	3	4	3.07	4	5	3	3	2	4	3	3	5	2	2	2	2	4	2	4	3	3	4	4
109	2	20	2	0	4	4	4	4	4	4	4	4	3	4	4	2	2	2	2	2	2	4	3	3	3	3	3	3	5	2	2	1	3	1	4	5	3	3	3	1	1	1	3	3	2	3	1	3	4
110	2	20	2	0	4	4	5	5	5	4	3	3	4	5	4	2	3	2	2	2	4	4	4	3	2	4	3	2	2	2	2	1	3	4	5	4	4	2	5	2	2	4	3	3	4	2	3	5	3
111	2	20	2	0	3	4	5	5	5	4	5	5	4	4	3	2	2	3	3	2	3	4	3	4	2	2	3	3.01	2	2	3	3	2	1	2	2	2	2	3	3	3	4	3	1	2	3	1	2	4
112	2	21	2	0	4	4	4	4	4	4	4	4	4	4	4	4	4	4	4	4	3	3	4	4	4	3	3	3	3	3	3	3	1	3	4	3	5	3	1	5	5	5	1	1	5	5	3	3	2
113	2	20	2	0	6	5	5	5	5	3	4	4	3	6	3	4	4	3	4	4	3	4	4	3	4	4	3	4	4	4	3	3	4	2	5	5	3	3	3	2	2	3	5	5	4	3	4	2	3
114	2	20	2	0	5	5	5	5	5	5	5	4	5	5	5	4	4	4	3	4	4	4	4	3	3	4	3	3	3	3	3	3	3	4	5	3	4	4	2	4	1	1	5	5	4	2	2	4	4
115	2	21	2	0	3	4	4	4	4	4	4	3	4	4	4	3	4	3	3	4	3	4	4	3	3	3	3	3	4	3	3	3	3	4	4	2	2	3	4	2	3	4	4	4	4	4	3	3	3
116	2	21	2	0	3	4	4	3	4	4	5	3	3	5	3	2	2	2	2	3	3	3	3	3	3	3	4	4	3	3	4	2	3	4	4	4	4	4	3	3	2	3	4	2	4	3	3	3	3
117	2	20	2	0	4	5	5	5	5	3	5	5	4	5	5	5	3	3	3	3	2	2	3	2	3	3	2	2	2	2	1	1	5	2	5	5	4	5	5	1	1	3	3	5	1	5	1	4	2
118	2	20	2	0	3	5	5	4	5	3	5	5	5	5	3	2	2	2	2	2	3	4	5	5	3	3	2	2	4	4	4	4	4	3	4	3	2	2	3	2	3	2	3	4	2	3	2	3	4
119	2	20	2	0	3	3	3	3	4	4	5	2	4	4	4	4	4	4	4	4	4	4	4	4	4	4	4	4	4	4	4	4	4	2	4	2	2	2	4	2	2	2	4	4	2	4	2	2	4
120	2	21	2	0	3	4	3	2	2	4	4	4	4	4	3	4	3	3	3	2	2	2	3	2	2	4	3	1	3.07	1	4	1	2	1	5	3	1	2	5	1	1	2	1	4	1	3	1	2	5
121	2	20	2	0	3	4	4	3	3	4	4	3	3	4	3	2	2	2	2	2	2	4	3	4	2	3	3	3	3	3	3	3	2	4	5	2	2	4	4	2	4	5	4	3	4	4	2	4	4
122	2	20	2	0	5	6	4	5	6	3	6	6	6	6	3	1	3	3	1	3	4	3	5	6	3	3	2	3	3	3	4	4	2	2	4	1	2	5	5	4	4	3	4	3	4	2	1	4	5
123	2	21	2	0	4	4	4	4	4	3	4	4	3	4	3	3	3	3	3	3	4	4	4	4	3	2	2	3	3	3	2	2	4	2	5	4	3	4	3	3	2	3	4	4	3	4	3	4	4
124	2	20	2	0	2	2	3	2	3	2	3	3	2	3	3	2	2	2	1	1	2	1	2	1	1	2	2	1	1	1	2	2	1	1	3	1	1	2	3	1	1	2	3	3	2	2	1	2	3
125	2	19	2	0	3	3	3	3	3	3	3	3	3	3	3	3	3	3	3.19	4	4	4	4	4	3	3	3	3	3	3	3	3	3	3	3	3	3	3	3	1	1	1	5	5	2	3	3	3	3
126	2	20	2	0	2	3	2	4	3	2	2	1	4	3	2	1	1	1	2	1	3	2	2	2	1	1	2	1	2	3	1	1	2	1	4	1	3	3	1	3	2	3	3	2	3	3	1	3	3
127	2	20	2	0	3	2	3	3	4	3	2	3	4	3	3	2	3	3	3	3	2	4	4	3	2	3	4	3	3	3	3	4	2	1	3	2	3	4	5	3	4	3	4	1	4	4	2	3	4
128	2	19	2	0	4	5	5	5	5	4	4	4	4	5	4	3	3	3	4	3	4	4	3	4	4	4	4	4	4	3	5	4	3	2	3	3	3	3	4	2	4	2	4	3	3	3	2	3	4
129	2	20	2	0	5	5	5	5	5	5	5	5	5	5	5	5	5	5	5	3	3	3	3	3	4	4	4	4	4	4	4	4	3	3	2	4	3	3	3	2	2	3	3	4	3	3	3	3	3
130	2	19	2	0	5	4	5	5	6	5	4	4	4	6	5	5	5	4	4	5	3	5	3	3	3	4	4	3	3	4	4	3	3	4	4	5	4	4	4	4	2	2	2	4	2	4	4	2	4
131	2	20	2	0	3	5	4	4	5	6	5	4	4	6	5	3	3	3	3	2	3	3	3	3	2	3	3	3	2	2	4	2	2	4	4	4	4	3	2	2	2	2	4	3	3	3	3	4	4
132	2	22	2	0	4	5	5	5	4	2	5	3	2	4	3	2	2	3	2	2	3	3	3	2	4	3	2	3.01	3.07	4	3	2	3	1	4	2	2	1	2	2	2	3	4	3	2	2	2	3	4
133	2	20	2	0	5	5	5	5	5	4	4	4	4	5	4	4	4	4	3	4	4	5	5	5	4	4	3	3	3	3	4	3	4	4	4	5	4	4	5	3	2	4	3	2	2	4	4	4	2
[truncated: 6 more columns]
